# Supplementary material for: The Talin Head Domain Reinforces Integrin-Mediated Adhesion by Promoting Adhesion Complex Stability and Clustering
Source: PLoS Genet. 2014 Nov 13;10(11):e1004756. doi: 10.1371/journal.pgen.1004756 (PMC4230843; doi:10.1371/journal.pgen.1004756)
Supplement: Table S1 — Primer pairs used for sequencing of the rhea locus. The g>a mutation underlying the G340E mutation in the rhea17 mutant allele was uncovered using primer pair 5. (XLSX) [file pgen.1004756.s006.xlsx]

## Sheet: Sheet1
Primer Name	Sequence (5'-3')
Talin-Seq-F-1	ACG ACG AAG CGG AGT AGA GA
Talin-Seq-F-2	GAC GGA CGA TGA AAG TAA GT
Talin-Seq-F-3	ATC TCG TGG CCC TTG ACA AC
Talin-Seq-F-4	ATC CCC TCT GAA TTA CGC CG
Talin-Seq-F-5	TAC AGG CAC CCA TCC AAG AG
Talin-Seq-F-6	GCA ATG AAG CCA GCA ATG AT
Talin-Seq-F-7	TGC AGG TGT CGA AAT CGT CG
Talin-Seq-F-8	CAA GTG GCA GAG CAG TTG AG
Talin-Seq-F-9	GTG AGC AGC CAG CAA TCT AC
Talin-Seq-F-10	TGC CGA ACA ACT TGG TCA CG
Talin-Seq-F-11	CGA GAG GTG TCC GAA AAG GT
Talin-Seq-F-12	AAC ATC TCT GCT CTG CTC CC
Talin-Seq-F-13	TTT TCG CCT CAA GTC ACC AT
Talin-Seq-F-14	GGG GTA GCA AAT CTA ACA CG
Talin-Seq-F-15	GCC AAA GAA GCC CAC TGT AA
Talin-Seq-R-1	GTT CGT GTC TTG CGG CGA TA
Talin-Seq-R-2	ACT TGG ATG CCA GCA AAC TC
Talin-Seq-R-3	TTG CAA GAA GGT GGC TCT AT
Talin-Seq-R-4	CGT ATG TGC AGT GGC AAC TT
Talin-Seq-R-5	CTG CGT TGA TCA GAT GCT GT
Talin-Seq-R-6	CAA CTT AGC AGT GGC ATC CG
Talin-Seq-R-7	CAG TTG GCT CAA GGC GAT TC
Talin-Seq-R-8	CGT TGT CGC ACT CCT TTT GT
Talin-Seq-R-9	GCC TTG ACC ATC TCC ACA AC
Talin-Seq-R-10	AGG TGT CCG AGT ATG AGC GT
Talin-Seq-R-11	CGC TTT ACT GCC TCA GCC AA
Talin-Seq-R-12	AGA TGA GTG CCA AAG CCA TT
Talin-Seq-R-13	CTT ACC CGA ATC TCC TGC GA
Talin-Seq-R-14	GTT CGT TTT GAA GGG CAA GT
Talin-Seq-R-15	TGT TCC TCC TCT GCT TCC AG
Talin-Seq-R-16	GAT TAG GGC GGA AAC TGT GA
Talin-Seq-R-17	TTG GCA ATC ATG AAC CAA GC
